# Supplementary material for: Dental Bleaching with Phthalocyanine Photosensitizers: Effects on Dentin Color and Collagen Content
Source: Molecules. 2023 May 22;28(10):4223. doi: 10.3390/molecules28104223 (PMC10224055; doi:10.3390/molecules28104223)
Supplement: Supplementary file 1 [file molecules-28-04223-s001.zip]

Archive with 1 entries (1 files):
- molecules-2296468-supplementary.pdf
